# Supplementary material for: Associations of Obstructive Sleep Apnea, Obestatin, Leptin, and Ghrelin with Gastroesophageal Reflux
Source: J Clin Med. 2021 Nov 7;10(21):5195. doi: 10.3390/jcm10215195 (PMC8584398; doi:10.3390/jcm10215195)
Supplement: Supplementary file 1 [file jcm-10-05195-s001.zip]

Archive with 1 entries (1 files):
- jcm-1410009-supplementary.pdf
